# Supplementary material for: Caspase 9 and Caspase 3 Immunohistochemical Pattern in Skeletal and Cardiac Muscles at Different Times after Death: An Experimental Study on PMI Estimation
Source: Diagnostics (Basel). 2021 Jun 9;11(6):1062. doi: 10.3390/diagnostics11061062 (PMC8229155; doi:10.3390/diagnostics11061062)
Supplement: Supplementary file 1 [file diagnostics-11-01062-s001.zip]

Archive with 1 entries (1 files):
- diagnostics-1247134-SI.pdf
